# Supplementary material for: Evaluation of calcium β-hydroxy-β-methylbutyrate on performance of Bos indicus-influenced cattle in a subtropical environment
Source: J Anim Sci. 2026 Jan 6;104:skaf459. doi: 10.1093/jas/skaf459 (PMC12884845; doi:10.1093/jas/skaf459)
Supplement: skaf459_Supplementary_Data [file skaf459_supplementary_data.zip]

Archive with 2 entries (2 files):
- Table S1.docx
- Figure S1.docx
